# Supplementary material for: Mechanistic Insight into the Mode of Action of Acid β-Glucosidase Enhancer Ambroxol
Source: Int J Mol Sci. 2022 Mar 24;23(7):3536. doi: 10.3390/ijms23073536 (PMC8998264; doi:10.3390/ijms23073536)
Supplement: Supplementary file 1 [file ijms-23-03536-s001.zip]

Archive with 3 entries (3 files):
- Supplementary File S1.jpg
- Supplementary File S2.jpg
- Supplementary File S3.jpg
